# Supplementary material for: Inhibition of Agrobacterium tumefaciens Growth and Biofilm Formation by Tannic Acid
Source: Biomedicines. 2022 Jul 6;10(7):1619. doi: 10.3390/biomedicines10071619 (PMC9312696; doi:10.3390/biomedicines10071619)
Supplement: Supplementary file 1 [file biomedicines-10-01619-s001.zip]

Archive with 1 entries (1 files):
- biomedicines-1782550-supplementary.pdf
